# Supplementary material for: An UPLC-Q-TOF/MS-Based Analysis of the Differential Composition of Dendrobium officinale in Different Regions
Source: J Anal Methods Chem. 2022 Nov 4;2022:8026410. doi: 10.1155/2022/8026410 (PMC9652072; doi:10.1155/2022/8026410)
Supplement: Supplementary Materials — The description of the supplementary materials is as follows: This is the detailed information of secondary metabolites of D. officinale from four regions, supplemented with molecular weight and MS/MS information. [file 8026410.f1.xlsx]

## Sheet: Sheet1
No.	RT (min)	Add ion	m/z	ppm	Molecular formula	Molecular weight	Identification	MS/MS
1	0.587	[M-H]-	341.1092	0.7	C12H22O11	342.12	Sucrose	179.0533;119.0323
2	0.628	[M+H]+	262.1292	2.6	C11H19NO6	261.12	Succinylcarnitine	244.1162;216.1223;198.1110;84.0802;72.0806
3	0.755	[M+H]+	262.1291	2.4	C11H19NO6	261.12	O-Methylmalonyl-L-carnitine	NA
4	0.807	[M-H]-	282.0838	-2.0	C10H13N5O5	283.09	Guanosine	150.0389;133.0125;108.0161
5	0.898	[M+H]+	276.1453	4.0	C12H21NO6	275.14	O-Glutaroyl-L-carnitine	276.1377;258.1293;230.1345;212.1242;86.0933
6	1.416	[M+H]+	310.1289	1.4	C15H19NO6	309.12	2-Methyl-1H-indol-7-yl-β-D-mannopyranoside or isomer	310.1244;292.1159;264.1214;246.1113;178.0856
7	1.452	[M-H]-	315.0716	-1.7	C13H16O9	316.08	Protocatechuic acid-3-O-glucoside	315.0638;153.0151;152.0071;109.0257;108.0182
8	1.741	[M+H]+	347.1313	-6.9	C15H22O9	346.13	Di-O-methylcrenatin	347.1298;285.1300
9	1.915	[M-H]-	447.1136	-1.8	C18H24O13	448.12	2,6-Dihydroxybenzoic acid 2-O-β-D-apiofuranosyl-(1→2)-β-D-glucopyranoside	447.1054;152.0077
10	1.992	[M-H]-	431.1549	-2.3	C19H28O11	432.16	Benzyl-β-gentiobioside	431.1451;161.0413;137.0569
11	2.251	[M-H]-	443.1912	-2.4	C21H32O10	444.20	dendromoniliside C	443.1823;284.1547;119.0319;101.0205
12	2.306	[M-H]-	417.1031	-1.8	C17H22O12	418.11	2,6-Dihydroxybenzoic acid 2-O-β-D-apiofuranosyl-(1→2)-β-D-xylopyranoside	417.0949;241.0660;152.0070
13	2.408	[M+Na]+	395.1310	-0.5	C17H24O9	372.14	Syringin	395.1294;266.0866;233.0757
14	2.480	[M+Na]+	397.1470	0.3	C17H26O9	374.16	Dihydrosyringin	397.1448;235.0917;185.0397
15	2.526	[M+Na]+	501.1575	-0.7	C20H30O13	478.17	khaephuoside A	501.1558;333.0791
16	2.612	[M+Na]+	309.0946	0.3	C13H18O7	286.11	Gastrodin	309.0899;251.0903
17	2.637	[M-H]-	417.1393	-2.4	C18H26O11	418.15	2-methoxyphenyl-1-O-β-D-apiofuromosyl-(1→2)-β-D-glucopyranside	402.1228;181.0468;161.0421;123.0415
18	2.654	[M-H]-	593.1503	-1.5	C27H30O15	594.16	Vicenin 2	593.1402;503.1099;473.0998;383.0681;353.0593
19	2.709	[M-H]-	401.1446	-1.7	C18H26O10	402.15	2-Methylphenyl-O-β-D-xylopyranosyl-(1→6)-O-β-D-glucopyranoside	401.1365;269.0962;161.0417;101.0216
20	2.797	[M-H]-	563.1399	-1.3	C26H28O14	564.15	Vicenin 1	563.1301;545.1180;503.1107;473.0994;443.0897;413.0790;383.0703;353.0588
21	2.858	[M-H]-	563.1398	-1.5	C26H28O14	564.15	Schaftoside	563.1292;545.1177;473.0993;443.0903;383.0697;353.0573
22	2.880	[M-H]-	327.1079	-1.9	C15H20O8	328.12	Dihydromelilotoside	226.0329;165.0511
23	2.951	[M-H]-	563.1398	-1.4	C26H28O14	564.15	Isoschaftoside	563.1300;545.1230;473.0995;443.0910;383.0710
24	2.970	[M+Na]+	765.2566	-1.4	C34H46O18	742.27	Syringaresinol 4,4'-di-O-β-D-glucopyranoside	765.1542;603.1998
25	3.012	[M-H]-	533.1292	-1.6	C25H26O13	534.14	Apigenin 6-C-β-D-xylopyranosyl-8-C-α-L-arabinopyranoside	533.1186;503.1059;473.0982;443.0876;383.0673;353.0575
26	3.026	[M+Na]+	621.2147	-1.1	C28H38O14	598.23	dendromoniliside E	621.2126;459.1589;395.1281;381.1116
27	3.048	[M+Na]+	527.1734	-0.2	C22H32O13	504.18	Shashenoside I	527.1707;365.1183
28	3.084	[M-H]-	577.1555	-1.3	C27H30O14	578.16	Violanthin	577.1454;457.1047;383.0695;323.0436
30	3.106	[M-H]-	533.1291	-1.8	C25H26O13	534.14	Apigenin 6,8-di-C-arabinoside	533.1190;473.1032;443.0903;383.0668;353.0584
31	3.111	[M-H]-	563.1394	-2.2	C26H28O14	564.15	Vicenin 3	563.1291;473.0988;403.1342;383.0688;353.0524;293.0393;233.0606
32	3.111	[M-H]-	609.1455	-1.1	C27H30O16	610.15	Rutin	609.1353;301.0291;300.0217
29	3.114	[M+H]+	264.1957	-0.4	C16H25NO2	263.19	Dendrobine	264.1946;145.0999
33	3.161	[M-H]-	431.0972	-2.6	C21H20O10	432.10	apigenin-7-O-β-D-glucoside	NA
34	3.238	[M-H]-	533.1291	-1.8	C25H26O13	534.14	Apigenin 6-C-α-L-arabinopyranosyl-8-C-β-D-xylopyranoside	533.1193;473.0963;443.0848;383.0641;353.0591
36	3.381	[M-H]-	563.1396	-1.8	C26H28O14	564.15	Apigenin 8-C-α-L-arabinopyranosyl-2''-O-β-D-glucopyranoside	563.1299;473.0972;383.0694;293.0385
35	3.425	[M-H]-	563.1399	-1.3	C26H28O14	564.15	Apigenin 6-C-α-L-arabinopyranosyl-2''-O-β-D-glucopyranoside	NA
37	3.522	[M+Na]+	605.2197	-1.2	C28H38O13	582.23	Syringaresinol β-D-glucoside	NA
38	3.742	[M+H]+	284.1282	0.3	C17H17NO3	283.12	N-p-cis-Coumaroyltyramine	NA
39	3.767	[M-H]-	459.1501	-1.5	C20H28O12	460.16	Paeonolide	459.1406;327.0995;165.0514
40	3.930	[M+H]+	314.1387	-0.1	C18H19NO4	313.13	N-trans-Feruloyltyramine	314.1380;177.0519;145.0267;121.0620
41	3.894	[M-H]-	275.0917	-2.8	C15H16O5	276.10	Dendrocandin E	NA
42	4.007	[M+Na]+	621.2141	-2.0	C28H38O14	598.23	icariol A2-4-O-β-D-glucopyranoside	621.2121;459.1584
43	4.010	[M-H]-	273.1124	-3.1	C16H18O4	274.12	4,4'-Dihydroxy-3,5-dimethoxybibenzyl	NA
44	4.012	[M+H]+	284.1280	-0.2	C17H17NO3	283.12	N-p-trans-Coumaroyltyramine	195.0528;147.0414;121.0625
45	4.128	[M+H]+	314.1385	-0.5	C18H19NO4	313.13	cis-N-Feruloyltyramine	314.1354;177.0522;145.0261;121.0622
46	4.175	[M-H]-	289.1075	-2.1	C16H18O5	290.12	Dendrocandin C	289.1023;271.0897;256.0669;241.0447;167.0319;153.0147
47	4.214	[M-H]-	287.0554	-2.6	C15H12O6	288.06	3',5,5',7-tetrahydroxyflavanone	NA
48	4.379	[M-H]-	447.2228	-1.7	C21H36O10	448.23	bornyl-2-O-β-D-arabinofuranosyl(1→6)-β-D-glucopyranoside	447.2167;315.1735;161.0396
49	4.440	[M-H]-	259.0971	-1.8	C15H16O4	260.10	Tristin	259.0899;138.0289
50	4.699	[M-H]-	271.0608	-1.6	C15H12O5	272.07	naringenin	271.0543;177.0123;150.9988;119.0464;107.0092
51	5.005	[M+H]+	268.1333	0.5	C17H17NO2	267.13	trans-Cinnamoyl-p-hydroxybenzenethylamine	182.0913;131.0440;121.0591;103.0488
52	5.032	[M+H]+	455.1696	-1.0	C25H26O8	454.16	Dendrocandin O	178.0570;153.0487;137.0546;121.0596;107.0444
53	5.052	[M-H]-	329.2329	-1.4	C18H34O5	330.24	Trihydroxyoctadecaenoic acid	329.2259;229.1391;211.1289;171.0981
54	5.109	[M+Na]+	493.1832	-0.2	C26H30O8	470.19	Dendrocandin M	493.1761;296.0941;189.0442
55	5.123	[M-H]-	515.1702	-1.9	C30H28O8	516.18	Dendrocandin K	408.1137;393.0896
56	5.231	[M+H]+	469.1856	-0.3	C26H28O8	468.18	Dendrocandin U	419.1407;297.1040;192.0713;153.0478;107.0428
57	5.264	[M+H]+	439.1751	-0.1	C25H26O7	438.17	Dendrocandin N	NA
58	5.286	[M+Na]+	521.1779	-0.7	C27H30O9	498.19	Dendrocandin T	521.1740;383.1060;296.0974;189.0475
59	5.324	[M+Na]+	441.1518	-0.5	C22H26O8	418.16	Syringaresinol	NA
60	5.377	[M-H]-	329.1386	-2.7	C19H22O5	330.15	dendrocandin R	NA
61	5.377	[M-H]-	499.1749	-2.6	C30H28O7	500.18	Dengraol A	378.1015;363.0787;344.2729
62	5.377	[M-H]-	525.1179	-2.3	C30H22O9	526.13	Dendrocandin H	NA
63	5.415	[M-H]-	273.1127	-2.0	C16H18O4	274.12	3,4-dihydroxy-5,4'-dimethoxybibenzyl	NA
64	5.434	[M+H]+	319.1540	0.0	C18H22O5	318.15	Erianin	NA
65	5.473	[M+H]+	304.2861	4.8	C17H37NO3	303.28	15-Methylhexadecaphytosphingosine or isomer	304.2715;286.2642;268.2531;60.0366
66	5.476	[M-H]-	529.1856	-2.4	C31H30O8	530.19	Dendrocandin G	408.1133;393.0894
67	5.548	[M-H]-	509.1226	-3.2	C30H22O8	510.13	Dendrocandin L	NA
68	5.548	[M-H]-	529.1854	-2.6	C31H30O8	530.19	Dendrocandin J	NA
69	5.567	[M+H]+	285.0759	0.4	C16H12O5	284.07	Physcion	NA
70	5.589	[M+H]+	318.3010	2.4	C18H39NO3	317.29	2-Amino-octadecane-1,3,4-triol	318.2928;300.2825;282.2718;60.0390
71	5.666	[M+H]+	259.1331	0.8	C16H18O3	258.13	3-Methoxy-5-[2-(4-methoxyphenyl)ethyl]phenol	NA
72	5.677	[M+H]+	483.2014	0.1	C27H30O8	484.19	Dendrocandin B	NA
73	5.680	[M-H]-	543.1999	-4.6	C32H32O8	544.21	Dendrocandin I	422.1251;407.1026
74	5.705	[M+H]+	299.1278	0.0	C18H18O4	298.12	2,3,4,7-tetramethoxyphenanthrene
75	5.727	[M+H]+	302.3057	1.0	C18H39NO2	301.30	Sphinganine	284.2900;266.2784;254.2793;60.0407
76	5.823	[M-H]-	543.2010	-2.7	C32H32O8	544.21	Dendrocandin F	NA
77	5.986	[M+H]+	279.2321	0.8	C18H30O2	278.22	Linolenic acid	123.1127;95.0813
78	6.104	[M-H]-	279.2320	-3.4	C18H32O2	280.24	Linoleic acid	279.2239;261.2151;238.0423
79	6.531	[M+H]+	609.2704	1.6	C34H40O10	608.26	Aphanamixoid J or isomer	609.2697;550.2509
80	6.614	[M+H]+	609.2722	4.5	C34H40O10	608.26	Aphanamixoid J or isomer	335.2561;165.0902
81	6.702	[M+H]+	593.2765	3.4	C34H40O9	592.27	Aphanamixoid G or isomer	593.2747;151.1117
82	6.818	[M+H]+	593.2747	0.4	C34H40O9	592.27	Aphanamixoid G or isomer	593.2747;533.2537;125.0925
